# Supplementary material for: Performance of ChatGPT on Nursing Licensure Examinations in the United States and China: Cross-Sectional Study
Source: JMIR Med Educ. 2024 Oct 3;10:e52746. doi: 10.2196/52746 (PMC11466054; doi:10.2196/52746)
Supplement: Multimedia Appendix 1 [file mededu-v10-e52746-s001.xlsx]

## Sheet: 2022NNLE Theoretical
Standard answer	ChatGPT 4.0			ChatGPT 3.5			ChatGPT 4.0(Translate into English)			ChatGPT 3.5(Translate into English)			Google Bard(Translate into English)
B	B	true		A	fault		B	true		B	true		A	fault
A	A	true		A	true		A	true		A	true		A	true
B	B	true		A	fault		B	true		C	fault		B	true
A	A	true		A	true		A	true		B	fault		A	true
D	A	fault		A	fault		A	fault		A	fault		A	fault
D	D	true		A	fault		D	true		D	true		D	true
E	E	true		C	fault		E	true		E	true		C	fault
C	C	true		C	true		C	true		C	true		C	true
D	C	fault		B	fault		D	true		B	fault		C	fault
D	D	true		D	true		D	true		D	true		D	true
C	C	true		C	true		C	true		C	true		C	true
E	E	true		E	true		E	true		E	true		E	true
A	A	true		E	fault		A	true		A	true		A	true
A	A	true		A	true		A	true		D	fault		B	fault
A	A	true		C	fault		A	true		C	fault		C	fault
A	E	fault		A	true		A	true		A	true		A	true
A	A	true		B	fault		B	fault		B	fault		B	fault
C	B	fault		D	fault		D	fault		E	fault		C	true
C	C	true		C	true		C	true		C	true		C	true
A	A	true		D	fault		C	fault		D	fault		A	true
B	D	fault		D	fault		D	fault		D	fault		D	fault
E	E	true		E	true		E	true		E	true		E	true
C	B	fault		C	true		B	fault		A	fault		C	true
D	A	fault		C	fault		B	fault		B	fault		E	fault
D	A	fault		C	fault		A	fault		D	true		D	true
C	A	fault		A	fault		C	true		A	fault		C	true
E	E	true		E	true		E	true		E	true		E	true
E	E	true		E	true		E	true		E	true		E	true
D	D	true		D	true		D	true		D	true		D	true
B	A	fault		E	fault		E	fault		E	fault		A	fault
D	B	fault		A	fault		B	fault		B	fault		B	fault
D	D	true		D	true		D	true		D	true		E	fault
E	B	fault		D	fault		B	fault		B	fault		C	fault
C	A	fault		B	fault		B	fault		C	true		B	fault
B	A	fault		A	fault		A	fault		A	fault		A	fault
C	B	fault		C	true		D	fault		C	true		C	true
D	D	true		D	true		D	true		C	fault		C	fault
C	B	fault		B	fault		B	fault		B	fault		B	fault
D	D	true		D	true		D	true		D	true		D	true
C	C	true		D	fault		C	true		D	fault		D	fault
D	D	true		E	fault		D	true		C	fault		C	fault
A	E	fault		A	true		A	true		E	fault		A	true
C	C	true		C	true		C	true		C	true		C	true
D	D	true		D	true		D	true		D	true		D	true
E	D	fault		E	true		D	fault		D	fault		D	fault
C	C	true		C	true		C	true		C	true		C	true
C	A	fault		C	true		C	true		C	true		A	fault
A	C	fault		D	fault		D	fault		E	fault		E	fault
D	D	true		A	fault		D	true		D	true		A	fault
B	B	true		C	fault		B	true		D	fault		A	fault
C	B	fault		B	fault		B	fault		B	fault		D	fault
C	C	true		A	fault		C	true		C	true		D	fault
A	A	true		D	fault		A	true		D	fault		E	fault
A	A	true		D	fault		A	true		D	fault		E	fault
D	D	true		E	fault		D	true		C	fault		C	fault
C	C	true		C	true		B	fault		B	fault		B	fault
A	A	true		A	true		A	true		A	true		A	true
E	C	fault		C	fault		E	true		E	true		E	true
A	A	true		A	true		A	true		C	fault		C	fault
B	B	true		C	fault		E	fault		E	fault		E	fault
E	D	fault		D	fault		D	fault		D	fault		D	fault
B	B	true		A	fault		B	true		A	fault		E	fault
E	E	true		E	true		E	true		C	fault		C	fault
C	D	fault		D	fault		C	true		D	fault		E	fault
C	C	true		C	true		C	true		C	true		C	true
C	C	true		C	true		C	true		C	true		C	true
C	C	true		C	true		C	true		C	true		C	true
D	D	true		D	true		D	true		D	true		D	true
C	C	true		C	true		C	true		C	true		C	true
B	B	true		A	fault		B	true		C	fault		B	true
E	B	fault		B	fault		B	fault		B	fault		E	true
E	E	true		E	true		E	true		E	true		D	fault
D	D	true		D	true		D	true		D	true		E	fault
D	E	fault		B	fault		E	fault		A	fault		E	fault
A	A	true		B	fault		A	true		A	true		B	fault
D	D	true		D	true		D	true		D	true		D	true
B	B	true		B	true		B	true		B	true		B	true
A	A	true		A	true		A	true		E	fault		E	fault
E	E	true		E	true		E	true		E	true		E	true
A	A	true		A	true		B	fault		C	fault		B	fault
C	B	fault		D	fault		B	fault		A	fault		B	fault
A	A	true		B	fault		A	true		A	true		E	fault
C	C	true		C	true		C	true		B	fault		B	fault
C	C	true		C	true		C	true		C	true		C	true
C	E	fault		C	true		E	fault		D	fault		E	fault
C	C	true		A	fault		C	true		A	fault		C	true
C	E	fault		B	fault		C	true		C	true		E	fault
C	C	true		C	true		D	fault		C	true		D	fault
D	D	true		E	fault		D	true		D	true		D	true
A	A	true		C	fault		A	true		A	true		E	fault
A	A	true		A	true		A	true		A	true		A	true
E	E	true		E	true		D	fault		D	fault		D	fault
B	B	true		B	true		B	true		B	true		B	true
D	D	true		D	true		D	true		D	true		D	true
A	A	true		D	fault		D	fault		B	fault		E	fault
B	A	fault		C	fault		B	true		C	fault		B	true
D	D	true		B	fault		D	true		B	fault		E	fault
C	C	true		A	fault		C	true		A	fault		A	fault
C	D	fault		D	fault		D	fault		D	fault		D	fault
A	A	true		A	true		A	true		A	true		B	fault
D	D	true		A	fault		D	true		D	true		A	fault
B	B	true		B	true		B	true		B	true		B	true
C	B	fault		C	true		C	true		C	true		B	fault
C	E	fault		B	fault		B	fault		C	true		C	true
D	D	true		E	fault		E	fault		E	fault		E	fault
A	A	true		A	true		A	true		A	true		A	true
E	C	fault		C	fault		C	fault		C	fault		C	fault
A	A	true		A	true		A	true		A	true		A	true
B	B	true		C	fault		B	true		A	fault		C	fault
D	D	true		D	true		D	true		D	true		E	fault
B	B	true		B	true		A	fault		B	true		B	true
A	A	true		A	true		A	true		A	true		A	true
A	A	true		A	true		A	true		A	true		D	fault
B	B	true		B	true		B	true		B	true		B	true
C	C	true		E	fault		C	true		C	true		B	fault
D	D	true		C	fault		E	fault		D	true		C	fault
C	C	true		C	true		C	true		D	fault		D	fault
C	B	fault		B	fault		C	true		B	fault		B	fault
E	D	fault		E	true		E	true		D	fault		E	true

## Sheet: 2022NNLE Practical
Standard answer	ChatGPT 4.0			ChatGPT 3.5			ChatGPT 4.0(Translate into English)			ChatGPT 3.5(Translate into English)			Google Bard(Translate into English)
B	B	true		C	fault		B	true		B	true		B	true
B	C	fault		C	fault		C	fault		C	fault		D	fault
E	B	fault		A	fault		A	fault		E	true		E	true
B	B	true		B	true		B	true		B	true		E	fault
A	B	fault		B	fault		B	fault		B	fault		B	fault
D	D	true		A	fault		D	true		D	true		A	fault
C	A	fault		C	true		A	fault		A	fault		B	fault
C	C	true		C	true		C	true		D	fault		D	fault
A	A	true		D	fault		A	true		A	true		A	true
E	E	true		E	true		E	true		E	true		E	true
C	D	fault		C	true		C	true		D	fault		C	true
C	C	true		C	true		C	true		C	true		C	true
E	C	fault		A	fault		C	fault		A	fault		A	fault
B	B	true		B	true		B	true		B	true		B	true
B	A	fault		B	true		C	fault		C	fault		C	fault
C	C	true		A	fault		C	true		A	fault		A	fault
E	E	true		E	true		E	true		E	true		E	true
E	E	true		E	true		E	true		E	true		B	fault
D	D	true		D	true		D	true		D	true		D	true
A	A	true		A	true		A	true		A	true		A	true
B	B	true		C	fault		D	fault		D	fault		E	fault
B	C	fault		C	fault		C	fault		C	fault		C	fault
B	D	fault		A	fault		B	true		B	true		D	fault
D	D	true		D	true		D	true		D	true		D	true
D	D	true		D	true		D	true		C	fault		D	true
C	C	true		C	true		C	true		C	true		C	true
A	E	fault		B	fault		B	fault		A	true		D	fault
D	D	true		D	true		D	true		D	true		D	true
C	E	fault		E	fault		C	true		E	fault		E	fault
C	D	fault		D	fault		D	fault		D	fault		D	fault
C	A	fault		C	true		C	true		C	true		C	true
C	C	true		C	true		C	true		C	true		C	true
A	A	true		A	true		A	true		A	true		A	true
C	C	true		B	fault		C	true		C	true		C	true
D	D	true		B	fault		D	true		D	true		D	true
A	A	true		A	true		A	true		A	true		A	true
D	E	fault		D	true		D	true		D	true		C	fault
A	A	true		A	true		A	true		A	true		A	true
A	A	true		C	fault		B	fault		B	fault		B	fault
E	E	true		B	fault		C	fault		B	fault		B	fault
C	C	true		C	true		C	true		C	true		C	true
B	D	fault		C	fault		C	fault		C	fault		C	fault
A	A	true		A	true		A	true		A	true		A	true
E	E	true		E	true		E	true		E	true		E	true
E	E	true		C	fault		E	true		E	true		E	true
C	C	true		C	true		C	true		C	true		C	true
B	C	fault		B	true		C	fault		C	fault		A	fault
A	A	true		A	true		A	true		D	fault		A	true
A	A	true		D	fault		A	true		A	true		A	true
C	C	true		B	fault		C	true		C	true		C	true
C	C	true		C	true		C	true		B	fault		B	fault
A	A	true		A	true		D	fault		A	true		A	true
D	D	true		B	fault		B	fault		B	fault		C	fault
A	A	true		B	fault		A	true		A	true		A	true
B	B	true		B	true		B	true		B	true		B	true
C	C	true		C	true		C	true		C	true		A	fault
D	E	fault		D	true		D	true		D	true		A	fault
C	A	fault		A	fault		B	fault		B	fault		A	fault
C	C	true		C	true		C	true		C	true		B	fault
E	D	fault		D	fault		D	fault		D	fault		D	fault
C	C	true		A	fault		B	fault		C	true		A	fault
E	E	true		E	true		A	fault		E	true		A	fault
C	C	true		C	true		C	true		C	true		B	fault
E	E	true		A	fault		E	true		E	true		E	true
C	D	fault		B	fault		A	fault		C	true		B	fault
C	C	true		A	fault		A	fault		B	fault		B	fault
A	A	true		A	true		A	true		A	true		A	true
A	A	true		A	true		A	true		A	true		A	true
B	C	fault		C	fault		C	fault		C	fault		A	fault
D	B	fault		B	fault		E	fault		D	true		A	fault
B	B	true		B	true		B	true		B	true		A	fault
B	B	true		B	true		B	true		B	true		B	true
A	A	true		A	true		A	true		A	true		C	fault
A	A	true		A	true		A	true		A	true		A	true
E	C	fault		C	fault		E	true		C	fault		C	fault
D	E	fault		B	fault		B	fault		B	fault		C	fault
C	A	fault		B	fault		C	true		A	fault		A	fault
E	C	fault		C	fault		C	fault		C	fault		B	fault
A	A	true		C	fault		A	true		A	true		C	fault
A	A	true		A	true		A	true		A	true		E	fault
D	D	true		D	true		D	true		E	fault		E	fault
D	D	true		E	fault		A	fault		A	fault		E	fault
C	C	true		A	fault		C	true		A	fault		A	fault
D	C	fault		C	fault		D	true		C	fault		C	fault
C	C	true		E	fault		C	true		E	fault		E	fault
B	B	true		D	fault		B	true		A	fault		E	fault
A	A	true		A	true		A	true		A	true		B	fault
A	A	true		B	fault		D	fault		E	fault		A	true
D	D	true		D	true		D	true		D	true		E	fault
A	D	fault		D	fault		D	fault		D	fault		D	fault
E	A	fault		A	fault		B	fault		E	true		E	true
C	C	true		E	fault		C	true		C	true		D	fault
C	C	true		B	fault		C	true		C	true		C	true
B	B	true		A	fault		A	fault		B	true		B	true
A	A	true		D	fault		D	fault		D	fault		E	fault
D	A	fault		C	fault		A	fault		D	true		E	fault
C	D	fault		C	true		C	true		D	fault		C	true
B	B	true		B	true		B	true		D	fault		E	fault
C	E	fault		A	fault		E	fault		A	fault		E	fault
C	C	true		C	true		C	true		C	true		D	fault
D	D	true		D	true		D	true		D	true		D	true
C	C	true		C	true		C	true		C	true		C	true
D	A	fault		D	true		D	true		A	fault		C	fault
B	B	true		C	fault		B	true		B	true		B	true
B	B	true		E	fault		B	true		B	true		E	fault
D	D	true		C	fault		E	fault		D	true		C	fault
B	B	true		B	true		B	true		B	true		A	fault
D	D	true		D	true		B	fault		A	fault		B	fault
D	D	true		B	fault		D	true		D	true		E	fault
A	A	true		A	true		A	true		A	true		A	true
B	B	true		B	true		B	true		B	true		B	true
B	B	true		C	fault		B	true		B	true		B	true
A	A	true		A	true		B	fault		A	true		A	true
A	A	true		A	true		A	true		A	true		E	fault
C	C	true		A	fault		C	true		A	fault		C	true

## Sheet: 2021NNLE Theoretical
Standard answer	ChatGPT 4.0			ChatGPT 3.5			ChatGPT 4.0(Translate into English)			ChatGPT 3.5(Translate into English)			Google Bard(Translate into English)
C	C	true		C	true		C	true		C	true		E	fault
D	D	true		D	true		D	true		D	true		A	fault
B	B	true		B	true		B	true		B	true		B	true
B	C	fault		C	fault		B	true		B	true		B	true
A	A	true		A	true		A	true		D	fault		A	true
A	A	true		A	true		A	true		A	true		A	true
C	C	true		C	true		B	fault		B	fault		B	fault
D	D	true		B	fault		C	fault		D	true		C	fault
A	A	true		A	true		A	true		A	true		A	true
C	C	true		C	true		C	true		C	true		C	true
D	A	fault		A	fault		A	fault		C	fault		C	fault
C	C	true		E	fault		C	true		C	true		C	true
B	B	true		D	fault		D	fault		D	fault		D	fault
D	D	true		D	true		D	true		D	true		D	true
C	C	true		C	true		A	fault		A	fault		C	true
D	D	true		D	true		D	true		D	true		D	true
D	A	fault		C	fault		C	fault		E	fault		B	fault
B	A	fault		B	true		D	fault		A	fault		A	fault
D	C	fault		D	true		D	true		D	true		D	true
A	A	true		A	true		A	true		A	true		A	true
C	C	true		C	true		C	true		C	true		C	true
A	B	fault		B	fault		A	true		B	fault		A	true
E	C	fault		C	fault		C	fault		C	fault		C	fault
B	B	true		B	true		B	true		B	true		B	true
D	D	true		D	true		A	fault		D	true		D	true
D	D	true		D	true		D	true		D	true		D	true
C	C	true		C	true		C	true		C	true		C	true
B	B	true		E	fault		E	fault		B	true		C	fault
A	A	true		A	true		A	true		C	fault		D	fault
E	E	true		B	fault		D	fault		C	fault		D	fault
C	D	fault		C	true		A	fault		C	true		B	fault
B	B	true		A	fault		B	true		B	true		B	true
E	A	fault		B	fault		C	fault		B	fault		E	true
A	A	true		A	true		A	true		A	true		A	true
D	D	true		B	fault		D	true		D	true		D	true
C	A	fault		D	fault		E	fault		D	fault		B	fault
C	C	true		C	true		C	true		C	true		C	true
D	D	true		D	true		D	true		D	true		D	true
E	D	fault		C	fault		B	fault		C	fault		C	fault
B	B	true		D	fault		B	true		B	true		D	fault
A	B	fault		B	fault		B	fault		E	fault		C	fault
A	A	true		A	true		A	true		A	true		A	true
C	E	fault		A	fault		C	true		D	fault		A	fault
C	C	true		C	true		C	true		C	true		C	true
C	C	true		C	true		C	true		C	true		C	true
C	C	true		C	true		C	true		C	true		D	fault
A	A	true		A	true		A	true		A	true		A	true
A	A	true		A	true		A	true		A	true		A	true
C	C	true		C	true		C	true		B	fault		B	fault
C	C	true		C	true		C	true		C	true		C	true
B	B	true		A	fault		B	true		A	fault		A	fault
C	C	true		B	fault		A	fault		C	true		B	fault
D	D	true		C	fault		D	true		D	true		A	fault
E	A	fault		A	fault		C	fault		A	fault		B	fault
E	A	fault		C	fault		E	true		A	fault		B	fault
E	E	true		B	fault		E	true		E	true		E	true
C	C	true		E	fault		C	true		C	true		E	fault
D	D	true		D	true		D	true		D	true		D	true
A	E	fault		E	fault		B	fault		B	fault		B	fault
D	A	fault		D	true		D	true		D	true		C	fault
C	C	true		E	fault		E	fault		E	fault		E	fault
B	B	true		B	true		B	true		B	true		B	true
A	A	true		B	fault		A	true		B	fault		B	fault
D	B	fault		B	fault		B	fault		BCE	fault		ABCDE	fault
A	B	fault		B	fault		C	fault		C	fault		C	fault
B	B	true		A	fault		B	true		B	true		B	true
A	C	fault		D	fault		A	true		D	fault		C	fault
B	C	fault		B	true		D	fault		C	fault		B	true
B	B	true		B	true		B	true		B	true		B	true
C	C	true		C	true		C	true		C	true		D	fault
D	A	fault		D	true		D	true		D	true		B	fault
C	C	true		C	true		C	true		C	true		D	fault
B	E	fault		B	true		B	true		B	true		A	fault
C	C	true		C	true		C	true		C	true		C	true
C	C	true		C	true		C	true		C	true		C	true
E	B	fault		D	fault		E	true		E	true		E	true
C	D	fault		C	true		D	fault		B	fault		E	fault
B	B	true		B	true		E	fault		E	fault		B	true
B	B	true		B	true		B	true		B	true		B	true
B	B	true		D	fault		B	true		A	fault		B	true
D	D	true		D	true		D	true		D	true		D	true
A	A	true		E	fault		A	true		E	fault		E	fault
C	C	true		D	fault		C	true		C	true		D	fault
E	E	true		E	true		E	true		E	true		E	true
A	A	true		A	true		A	true		B	fault		B	fault
C	C	true		B	fault		C	true		A	fault		C	true
A	A	true		A	true		A	true		A	true		A	true
E	E	true		A	fault		E	true		B	fault		E	true
C	C	true		C	true		C	true		C	true		A	fault
E	A	fault		A	fault		A	fault		D	fault		A	fault
B	D	fault		E	fault		D	fault		B	true		B	true
D	C	fault		B	fault		D	true		A	fault		A	fault
E	E	true		D	fault		D	fault		D	fault		E	true
C	C	true		C	true		C	true		C	true		C	true
C	C	true		B	fault		C	true		C	true		B	fault
E	E	true		E	true		E	true		E	true		E	true
A	A	true		A	true		A	true		B	fault		A	true
C	C	true		E	fault		C	true		C	true		E	fault
C	C	true		B	fault		C	true		B	fault		B	fault
A	A	true		A	true		A	true		D	fault		A	true
D	D	true		D	true		D	true		D	true		D	true
E	E	true		D	fault		E	true		C	fault		B	fault
E	E	true		E	true		E	true		B	fault		E	true
D	E	fault		A	fault		E	fault		A	fault		A	fault
D	C	fault		E	fault		C	fault		C	fault		D	true
E	E	true		A	fault		E	true		E	true		C	fault
D	D	true		A	fault		A	fault		A	fault		A	fault
C	C	true		C	true		C	true		A	fault		C	true
D	D	true		D	true		D	true		D	true		D	true
C	C	true		C	true		C	true		C	true		C	true
E	E	true		A	fault		D	fault		B	fault		C	fault
B	B	true		B	true		B	true		B	true		B	true
C	C	true		C	true		C	true		C	true		C	true
A	A	true		A	true		A	true		A	true		A	true
D	D	true		D	true		D	true		D	true		D	true
C	C	true		C	true		C	true		C	true		C	true

## Sheet: 2021NNLE Practical
Standard answer	ChatGPT 4.0			ChatGPT 3.5			ChatGPT 4.0(Translate into English)			ChatGPT 3.5(Translate into English)			Google Bard(Translate into English)
A	C	fault		A	true		A	true		A	true		C	fault
C	E	fault		C	true		E	fault		E	fault		B	fault
C	C	true		C	true		C	true		A	fault		C	true
C	A	fault		B	fault		A	fault		A	fault		A	fault
A	A	true		B	fault		A	true		A	true		D	fault
A	A	true		A	true		A	true		C	fault		A	true
D	D	true		A	fault		D	true		D	true		A	fault
C	D	fault		E	fault		A	fault		A	fault		A	fault
E	C	fault		E	true		C	fault		C	fault		E	true
C	C	true		C	true		C	true		C	true		C	true
E	D	fault		E	true		B	fault		D	fault		B	fault
E	E	true		A	fault		E	true		E	true		E	true
A	A	true		A	true		A	true		A	true		E	fault
B	B	true		B	true		B	true		A	fault		E	fault
E	C	fault		A	fault		C	fault		C	fault		A	fault
A	C	fault		C	fault		D	fault		C	fault		C	fault
B	B	true		D	fault		B	true		A	fault		A	fault
D	B	fault		B	fault		B	fault		C	fault		A	fault
C	C	true		C	true		C	true		C	true		C	true
A	A	true		A	true		A	true		A	true		A	true
A	B	fault		E	fault		A	true		A	true		A	true
B	D	fault		D	fault		E	fault		B	true		D	fault
E	E	true		E	true		E	true		E	true		E	true
D	D	true		D	true		C	fault		C	fault		B	fault
C	C	true		C	true		C	true		C	true		C	true
D	D	true		B	fault		D	true		D	true		C	fault
B	B	true		B	true		B	true		B	true		B	true
D	D	true		A	fault		D	true		D	true		D	true
D	D	true		B	fault		D	true		B	fault		E	fault
B	B	true		B	true		B	true		B	true		E	fault
E	C	fault		A	fault		D	fault		A	fault		A	fault
A	A	true		B	fault		A	true		A	true		E	fault
A	D	fault		C	fault		A	true		A	true		A	true
C	A	fault		C	true		A	fault		A	fault		A	fault
A	A	true		D	fault		B	fault		B	fault		C	fault
B	C	fault		C	fault		C	fault		B	true		C	fault
D	D	true		A	fault		D	true		D	true		D	true
A	C	fault		C	fault		A	true		A	true		B	fault
B	C	fault		E	fault		B	true		C	fault		C	fault
B	B	true		B	true		B	true		B	true		B	true
B	B	true		D	fault		D	fault		D	fault		B	true
A	A	true		A	true		A	true		A	true		A	true
A	A	true		A	true		B	fault		A	true		E	fault
E	C	fault		B	fault		C	fault		C	fault		C	fault
A	A	true		B	fault		A	true		A	true		A	true
E	A	fault		E	true		B	fault		E	true		B	fault
A	A	true		C	fault		A	true		C	fault		C	fault
B	B	true		C	fault		B	true		E	fault		E	fault
A	D	fault		D	fault		A	true		D	fault		D	fault
D	D	true		D	true		D	true		D	true		E	fault
B	B	true		B	true		B	true		B	true		B	true
E	B	fault		B	fault		B	fault		B	fault		A	fault
D	D	true		A	fault		D	true		D	true		D	true
C	C	true		C	true		C	true		C	true		B	fault
C	E	fault		E	fault		A	fault		E	fault		C	true
C	C	true		C	true		C	true		C	true		C	true
C	C	true		B	fault		C	true		C	true		C	true
C	C	true		D	fault		C	true		C	true		D	fault
A	E	fault		A	true		E	fault		C	fault		E	fault
A	A	true		A	true		B	fault		A	true		A	true
D	D	true		D	true		D	true		D	true		D	true
D	E	fault		C	fault		E	fault		A	fault		C	fault
B	C	fault		B	true		C	fault		B	true		B	true
C	C	true		C	true		C	true		C	true		C	true
E	E	true		E	true		E	true		C	fault		C	fault
D	D	true		D	true		D	true		D	true		D	true
D	D	true		D	true		D	true		D	true		D	true
A	E	fault		A	true		E	fault		A	true		C	fault
C	C	true		D	fault		A	fault		A	fault		E	fault
D	C	fault		C	fault		D	true		D	true		D	true
B	B	true		B	true		B	true		B	true		B	true
D	D	true		B	fault		C	fault		C	fault		B	fault
C	D	fault		E	fault		C	true		E	fault		E	fault
C	C	true		C	true		C	true		A	fault		C	true
B	B	true		B	true		B	true		B	true		B	true
B	B	true		B	true		B	true		B	true		B	true
D	D	true		D	true		D	true		D	true		D	true
C	D	fault		B	fault		C	true		C	true		C	true
E	B	fault		A	fault		A	fault		C	fault		B	fault
D	D	true		D	true		D	true		D	true		D	true
A	A	true		D	fault		A	true		B	fault		A	true
E	E	true		E	true		E	true		E	true		E	true
E	E	true		C	fault		E	true		A	fault		E	true
E	E	true		E	true		E	true		E	true		E	true
E	E	true		E	true		E	true		E	true		E	true
C	B	fault		C	true		B	fault		E	fault		A	fault
A	A	true		A	true		A	true		A	true		A	true
B	B	true		B	true		D	fault		C	fault		E	fault
B	B	true		B	true		B	true		B	true		B	true
C	C	true		C	true		C	true		C	true		C	true
D	D	true		B	fault		D	true		B	fault		A	fault
C	D	fault		D	fault		C	true		D	fault		B	fault
B	B	true		B	true		B	true		B	true		E	fault
C	C	true		A	fault		C	true		C	true		A	fault
D	D	true		D	true		D	true		D	true		D	true
D	D	true		C	fault		D	true		D	true		D	true
A	A	true		A	true		A	true		A	true		A	true
B	B	true		B	true		B	true		B	true		C	fault
D	D	true		B	fault		D	true		D	true		D	true
A	B	fault		C	fault		B	fault		E	fault		C	fault
D	C	fault		B	fault		C	fault		D	true		B	fault
B	A	fault		D	fault		E	fault		A	fault		B	true
B	B	true		C	fault		C	fault		C	fault		C	fault
B	B	true		B	true		B	true		B	true		B	true
B	B	true		A	fault		B	true		B	true		B	true
D	D	true		D	true		D	true		D	true		D	true
C	E	fault		D	fault		C	true		C	true		C	true
E	E	true		E	true		E	true		E	true		E	true
B	B	true		B	true		B	true		B	true		D	fault
E	E	true		E	true		E	true		E	true		E	true
C	B	fault		B	fault		E	fault		A	fault		C	true
D	A	fault		E	fault		B	fault		C	fault		A	fault
B	B	true		B	true		C	fault		A	fault		C	fault
C	C	true		C	true		C	true		C	true		C	true
C	C	true		E	fault		C	true		E	fault		E	fault
A	A	true		D	fault		A	true		A	true		A	true
C	B	fault		D	fault		B	fault		D	fault		B	fault
B	B	true		C	fault		B	true		E	fault		E	fault

## Sheet: NCLEX-RN1
Standard answer	ChatGPT 4.0			ChatGPT 3.5			ChatGPT 4.0(Translate into Chinese)			ChatGPT 3.5(Translate into Chinese)			Google Bard
A	A	true		A	true		B	fault		A	true		A	true
A	B	fault		D	fault		D	fault		B	fault		C	fault
B	B	true		B	true		A	fault		B	true		B	true
C	C	true		C	true		C	true		C	true		C	true
D	D	true		C	fault		D	true		D	true		D	true
A	C	fault		C	fault		C	fault		D	fault		D	fault
A	B	fault		D	fault		B	fault		B	fault		A	true
A	A	true		A	true		A	true		A	true		A	true
D	D	true		D	true		D	true		B	fault		D	true
C	D	fault		A	fault		D	fault		A	fault		A	fault
B	B	true		B	true		B	true		A	fault		B	true
C	B	fault		D	fault		A	fault		C	true		B	fault
C	C	true		A	fault		C	true		C	true		C	true
C	B	fault		D	fault		B	fault		D	fault		D	fault
B	B	true		B	true		B	true		B	true		B	true
A	A	true		A	true		A	true		A	true		A	true
C	D	fault		D	fault		D	fault		D	fault		D	fault
B	B	true		B	true		B	true		B	true		B	true
D	D	true		A	fault		D	true		A	fault		D	true
B	B	true		B	true		B	true		B	true		B	true
B	A	fault		A	fault		A	fault		A	fault		A	fault
C	C	true		C	true		C	true		C	true		C	true
A	A	true		A	true		A	true		A	true		A	true
C	C	true		D	fault		C	true		D	fault		D	fault
A	A	true		A	true		A	true		B	fault		A	true
D	D	true		A	fault		D	true		D	true		B	fault
C	B	fault		C	true		B	fault		C	true		C	true
D	D	true		B	fault		B	fault		C	fault		D	true
B	B	true		C	fault		B	true		B	true		B	true
A	A	true		A	true		A	true		A	true		A	true
CEFG	CEFG	true		ABCDEFG	fault		ABCEFG	fault		BDEFG	fault		ACEFG	fault
D	D	true		D	true		D	true		B	fault		D	true
B	B	true		B	true		B	true		B	true		B	true
D	D	true		A	fault		D	true		A	fault		A	fault
Yes	No	fault		No	fault		No	fault		No	fault		No	fault
B	C	fault		C	fault		C	fault		B	true		C	fault
1234	1234	true		1234	true		1234	true		3124	fault		3412	fault
A	A	true		A	true		A	true		A	true		A	true
BE	BE	true		ACD	fault		BE	true		B	fault		BE	true
C	C	true		C	true		C	true		C	true		C	true
AB	ADCE	fault		ACDF	fault		ACDF	fault		BCF	fault		ABE	fault
ABCDE	ABCDE	true		ABCDE	true		ABCDE	true		ABCDE	true		ABCDE	true
D	D	true		D	true		D	true		B	fault		B	fault
A	A	true		B	fault		A	true		B	fault		BCD	fault
D	D	true		D	true		D	true		D	true		D	true
B	B	true		D	fault		B	true		B	true		B	true
C	C	true		C	true		C	true		C	true		C	true
B	B	true		B	true		B	true		C	fault		C	fault
B	B	true		B	true		B	true		B	true		B	true
C	C	true		C	true		C	true		C	true		C	true
D	D	true		D	true		D	true		D	true		D	true
A	A	true		A	true		A	true		B	fault		C	fault
D	D	true		D	true		D	true		D	true		D	true
C	A	fault		B	fault		B	fault		B	fault		B	fault
B	B	true		A	fault		C	fault		C	fault		B	true
C	C	true		C	true		C	true		C	true		C	true
D	D	true		D	true		D	true		D	true		D	true
A	A	true		A	true		A	true		A	true		A	true
D	D	true		D	true		D	true		D	true		D	true
D	D	true		B	fault		D	true		D	true		D	true
B	B	true		B	true		B	true		A	fault		B	true
B	B	true		C	fault		B	true		C	fault		B	true
C	C	true		A	fault		C	true		C	true		C	true
D	D	true		D	true		D	true		D	true		D	true
B	B	true		B	true		B	true		B	true		B	true
A	A	true		A	true		B	fault		A	true		A	true
D	D	true		D	true		B	fault		C	fault		D	true
D	D	true		A	fault		C	fault		C	fault		A	fault
C	C	true		C	true		D	fault		D	fault		C	true
A	A	true		A	true		B	fault		D	fault		A	true
D	D	true		D	true		D	true		D	true		D	true
A	A	true		A	true		A	true		A	true		A	true
D	D	true		D	true		D	true		D	true		D	true
C	C	true		C	true		C	true		C	true		C	true
C	C	true		C	true		C	true		A	fault		C	true

## Sheet: NCLEX-RN2
Standard answer	ChatGPT 4.0			ChatGPT 3.5			ChatGPT 4.0(Translate into Chinese)			ChatGPT 3.5(Translate into Chinese)			Google Bard
A	A	true		A	true		A	true		A	true		D	fault
C	C	true		C	true		C	true		C	true		C	true
C	C	true		C	true		C	true		C	true		C	true
C	C	true		C	true		C	true		C	true		D	fault
D	D	true		A	fault		D	true		A	fault		A	fault
A	A	true		A	true		A	true		A	true		A	true
D	D	true		A	fault		D	true		D	true		D	true
C	C	true		C	true		C	true		C	true		C	true
A	A	true		A	true		A	true		A	true		A	true
ABC	ABC	true		B	fault		ABC	true		A	fault		ABC	true
B	B	true		B	true		B	true		B	true		B	true
A	A	true		A	true		A	true		A	true		A	true
A	A	true		A	true		A	true		C	fault		A	true
D	D	true		D	true		D	true		D	true		D	true
D	D	true		D	true		D	true		D	true		D	true
C	C	true		C	true		C	true		C	true		C	true
B	B	true		B	true		B	true		B	true		B	true
B	B	true		B	true		B	true		B	true		B	true
C	C	true		C	true		C	true		C	true		C	true
D	D	true		D	true		D	true		D	true		D	true
B	B	true		B	true		B	true		A	fault		A	fault
A	A	true		B	fault		A	true		B	fault		B	fault
C	C	true		C	true		C	true		C	true		C	true
B	C	fault		C	fault		B	true		B	true		B	true
D	D	true		D	true		A	fault		D	true		A	fault
C	B	fault		C	true		C	true		C	true		B	fault
ABC	ABCD	fault		C	fault		ABCD	fault		ACD	fault		A	fault
B	B	true		B	true		B	true		B	true		B	true
C	C	true		C	true		C	true		C	true		C	true
A	A	true		A	true		A	true		A	true		A	true
A	A	true		A	true		A	true		A	true		A	true
ACD	ACD	true		ACD	true		AC	fault		A	fault		ACD	true
C	C	true		C	true		CD	fault		C	true		ABCD	fault
C	C	true		C	true		C	true		C	true		B	fault
B	B	true		B	true		B	true		B	true		B	true
B	B	true		B	true		B	true		B	true		B	true
A	A	true		A	true		A	true		A	true		A	true
C	C	true		C	true		C	true		D	fault		C	true
D	D	true		D	true		D	true		D	true		D	true
C	C	true		C	true		C	true		C	true		B	fault
C	C	true		C	true		C	true		C	true		C	true
B	B	true		B	true		B	true		B	true		B	true
A	A	true		A	true		A	true		A	true		A	true
ABD	ABD	true		ABD	true		ABD	true		A	fault		A	fault
A	A	true		A	true		A	true		D	fault		A	true
C	C	true		C	true		C	true		C	true		C	true
B	B	true		B	true		B	true		B	true		D	fault
C	C	true		C	true		C	true		C	true		C	true
A	B	fault		B	fault		B	fault		B	fault		A	true
D	D	true		D	true		D	true		C	fault		C	fault
A	A	true		A	true		A	true		D	fault		D	fault
C	C	true		A	fault		C	true		A	fault		B	fault
D	D	true		D	true		D	true		D	true		D	true
D	D	true		A	fault		D	true		D	true		D	true
B	B	true		B	true		B	true		B	true		B	true
A	A	true		B	fault		A	true		B	fault		A	true
B	B	true		A	fault		B	true		D	fault		A	fault
B	B	true		B	true		B	true		B	true		B	true
C	C	true		C	true		C	true		B	fault		D	fault
A	A	true		A	true		A	true		A	true		A	true
D	D	true		B	fault		D	true		C	fault		D	true
A	A	true		B	fault		A	true		B	fault		B	fault
A	A	true		A	true		B	fault		A	true		A	true
B	B	true		B	true		B	true		B	true		B	true
B	B	true		B	true		B	true		B	true		A	fault
B	B	true		B	true		B	true		A	fault		C	fault
D	D	true		D	true		D	true		D	true		D	true
A	A	true		A	true		A	true		C	fault		B	fault
A	A	true		C	fault		A	true		A	true		D	fault
A	A	true		A	true		A	true		D	fault		A	true
A	A	true		A	true		A	true		A	true		A	true
ABCDE	ABCDE	true		A	fault		ACDE	fault		ADE	fault		ADE	fault
C	C	true		C	true		C	true		C	true		C	true
B	B	true		D	fault		D	fault		B	true		D	fault
D	D	true		D	true		D	true		D	true		D	true
